# Supplementary material for: Iron Deficiency in Tomatoes Reversed by Pseudomonas Strains: A Synergistic Role of Siderophores and Plant Gene Activation
Source: Plants (Basel). 2024 Dec 22;13(24):3585. doi: 10.3390/plants13243585 (PMC11677312; doi:10.3390/plants13243585)
Supplement: Supplementary file 1 [file plants-13-03585-s001.zip › Suppl Table 1.xlsx]

## Sheet: S. Table 2. 210 isolates
			Total	%
	GRAM STAINING	NEGATIVE	166	79
		POSITIVE	44	21
	SPORULATION ABILITY	YES	25	12
		NO	185	88
	AUXIN-LIKE PRODUCERS	YES	35	17
		NO	175	83
	PHOSPHATE SOLUBILIZERS	YES	97	46
		NO	113	54
	CHITINASE PRODUCERS	YES	5	2
		NO	205	98
	SIDEROPHORE PRODUCERS	YES	147	70
		NO	64	30
