# Supplementary material for: Iron Deficiency in Tomatoes Reversed by Pseudomonas Strains: A Synergistic Role of Siderophores and Plant Gene Activation
Source: Plants (Basel). 2024 Dec 22;13(24):3585. doi: 10.3390/plants13243585 (PMC11677312; doi:10.3390/plants13243585)
Supplement: Supplementary file 1 [file plants-13-03585-s001.zip › Suppl Table 2.xlsx]

## Sheet: S. Table 1. Selected Strains
GeneBank accession number	Strain	Morpholoy	Gram staining	Ability to sporulate	CAS-Fe	CAS-Mn	CAS-Co	Phosphate solubilizers	Auxins producers	Chitinases producers			%	%						Auxins producers	Chitinases producers
OR701753	Z1.23	Rod-shaped	Gram negative	No	3 mm	6 mm	5 mm	Yes	No	No		Gram +/-	3.33333	3/97
OR701754	Z2.3	Rod-shaped	Gram positive	No	purplish	purplish	purplish	No	No	No		Ability to sporulate	0	0
OR701755	Z2.12	Rod-shaped	Gram negative	No	4 mm	10 mm	7 mm	No	No	No		Phosphate solubilizers	11.4	11/79
OR701756	Z3.1	Small rod-shaped	Gram negative	No	3 mm	7 mm	7 mm	Yes	No	No		Auxins producers	10.8	10/90
OR701757	Z3.3	Small rod-shaped	Gram negative	No	3 mm	8 mm	7 mm	Yes	No	No		Chitinases producers	0	0
OR701758	Z3.4	Small rod-shaped	Gram negative	No	3 mm	7 mm	6 mm	Yes	No	No
OR701759	Z3.7	Rod-shaped	Gram negative	No	3 mm	8 mm	7 mm	Yes	No	No			minimun halo size (mm)
OR701760	Z3.8	Rod-shaped	Gram negative	No	3 mm	8 mm	7 mm	Yes	No	No		CAS-Fe	3
OR701761	Z3.13	Rod-shaped	Gram positive	No	4.5mm	7 mm	6 mm	No	No	No		CAS-Mn	5
OR701762	Z3.14	Small rod-shaped	Gram negative	No	3 mm	8 mm	6 mm	Yes	No	No		CAS-Co	3
OR701763	Z3.16	Small rod-shaped	Gram negative	No	3 mm	7 mm	5 mm	Yes	No	No
OR701764	Z3.18	Small rod-shaped	Gram negative	No	3 mm	8 mm	5 mm	No	No	No
OR701765	Z3.20	Small rod-shaped	Gram negative	No	3 mm	7 mm	6 mm	Yes	No	No
OR701766	Z3.21	Rod-shaped	Gram negative	No	3 mm	8 mm	6 mm	Yes	No	No
OR701767	Z3.22	Small rod-shaped	Gram negative	No	3 mm	8 mm	6 mm	Yes	No	No
OR701768	Z3.24	Small rod-shaped	Gram negative	No	3 mm	7 mm	6 mm	Yes	No	No
OR701769	Z7.6	Rod-shaped	Gram negative	No	4 mm	7 mm	8 mm	No	No	No
OR701770	Z7.10	Rod-shaped	Gram negative	No	3 mm	5 mm	4 mm	No	No	No
OR701771	Z7.11	Rod-shaped	Gram negative	No	3 mm	5 mm	4 mm	No	Yes	No
OR701772	Z7.12	Rod-shaped	Gram negative	No	3 mm	5 mm	4 mm	No	No	No
OR701773	Z7.16	Rod-shaped, in chains.	Gram negative	No	3 mm	5 mm	4 mm	No	Yes	No
OR701774	Z7.28	Rod-shaped	Gram negative	No	4 mm	6 mm	5 mm	No	Yes	No
OR701775	Z7.29	Small rod-shaped	Gram negative	No	3 mm	6 mm	4 mm	No	Yes	No
OR701776	Z7.30	Rod-shaped	Gram negative	No	3 mm	6 mm	5 mm	No	No	No
OR701777	Z7.34	Rod-shaped	Gram negative	No	4 mm	5 mm	4 mm	No	Yes	No
OR701778	Z7.35	Rod-shaped	Gram negative	No	4 mm	6 mm	5 mm	No	Yes	No
OR701779	Z7.36	Rod-shaped	Gram negative	No	3 mm	5 mm	5 mm	No	Yes	No
OR701780	Z7.38	Small rod-shaped	Gram negative	No	3 mm	5 mm	3 mm	Yes	Yes	No
OR701781	Z7.39	Rod-shaped, in chains.	Gram negative	No	3 mm	5 mm	5 mm	No	Yes	No
OR701782	Z7.40	Small rod-shaped	Gram negative	No	4 mm	6 mm	3 mm	Yes	Yes	No
OP389294	Z8.8	Small rod-shaped	Gram negative	No	6 mm	7 mm	5 mm	No	Yes	No
OR701783	Z9.1	Rod-shaped	Gram negative	No	4 mm	6 mm	7 mm	No	Yes	No
OR701784	Z9.3	Rod-shaped	Gram negative	No	7 mm	9 mm	8 mm	Yes	Yes	No
OR701785	Z9.17	Rod-shaped	Gram negative	No	5 mm	8 mm	7 mm	No	No	No
OR701786	Z9.25	Rod-shaped	Gram negative	No	5 mm	8 mm	6 mm	Yes	No	No
OR701787	Z9.29	Rod-shaped	Gram negative	No	4 mm	8 mm	7 mm	Yes	No	No
OR701788	Z9.32	Rod-shaped	Gram negative	No	3 mm	9 mm	7 mm	Yes	Yes	No
OR701789	Z9.47	Rod-shaped	Gram negative	No	4 mm	6 mm	4 mm	No	No	No
OR701790	Z10.1	Rod-shaped	Gram negative	No	5 mm	6 mm	5 mm	No	No	No
OR701791	Z10.2	Rod-shaped	Gram negative	No	5 mm	8 mm	7 mm	No	No	No
OP389298	Z10.4	Rod-shaped	Gram negative	No	9 mm	11 mm	8 mm	No	No	No
OR701792	Z10.6	Rod-shaped	Gram negative	No	3 mm	5 mm	6 mm	No	No	No
OR701793	Z0.7	Rod-shaped	Gram negative	No	6 mm	8 mm	8 mm	No	No	No
OR701794	Z10.8	Rod-shaped	Gram negative	No	3 mm	6 mm	3 mm	No	No	No
OR701795	Z10.10	Rod-shaped	Gram negative	No	5 mm	7 mm	7 mm	No	No	No
OR701796	Z10.12	Rod-shaped	Gram negative	No	5 mm	8 mm	7 mm	No	No	No
OR701797	Z10.13	Rod-shaped	Gram negative	No	5 mm	8 mm	5 mm	No	No	No
OR701798	Z10.18	Small rod-shaped	Gram negative	No	4 mm	8 mm	6 mm	No	No	No
OR701799	Z10.19	Rod-shaped	Gram negative	No	3 mm	5 mm	5 mm	No	No	No
OR701800	Z10.21	Rod-shaped	Gram negative	No	4 mm	7 mm	4 mm	No	Yes	No
OR701801	Z10.24	Rod-shaped	Gram negative	No	5 mm	9 mm	8 mm	No	No	No
OR701802	Z10.26	Rod-shaped	Gram negative	No	6 mm	8 mm	9 mm	No	No	No
OR701803	Z10.27	Rod-shaped	Gram negative	No	5 mm	7 mm	6 mm	Yes	No	No
OR701804	Z10.30	Rod-shaped	Gram negative	No	3 mm	7 mm	3 mm	No	No	No
OR701805	Z10.31	Rod-shaped	Gram negative	No	5 mm	11 mm	10 mm	No	No	No
OR701806	Z10.33	Rod-shaped	Gram negative	No	6 mm	8 mm	7 mm	No	No	No
OR701807	Z10.34	Rod-shaped	Gram negative	No	6 mm	9 mm	9 mm	No	Yes	No
OR701808	Z10.36	Rod-shaped	Gram negative	No	6 mm	9 mm	9 mm	No	Yes	No
OR701809	Z10.38	Rod-shaped	Gram negative	No	6 mm	8 mm	5 mm	No	No	No
OR701810	Z10.40	Rod-shaped	Gram negative	No	6 mm	9 mm	8 mm	No	Yes	No
